# Supplementary material for: Close female friendships and knowledge of recommended abortion methods in Nigeria and the Democratic Republic of the Congo among a representative sample of reproductive-aged women
Source: Front Reprod Health. 2024 Oct 31;6:1453717. doi: 10.3389/frph.2024.1453717 (PMC11560890; doi:10.3389/frph.2024.1453717)
Supplement: Supplementary file 1 [file Table1.xls]

## Sheet: Supplemental Table 1
	Supplemental Table 1. Characteristics of women ages 15-49 in Nigeria, Kinshasa, and Kongo Central
		Nigeria		Kinshasa		Kongo Central
		%	N	%	N	%	N
	Background characteristics	(N=11,106)		(N=2,136)		(N=1,561)
	Number of close female friends
	None	45.1	4788	32	751	24.1	403
	One or more	54.9	5883	68	1385	75.9	1158
	Knowledge of recommended abortion method
	No	71	8107	23.3	506	41.9	635
	Yes	29	2999	76.7	1630	58.1	926
	Knowledge of medication abortion
	No	90.8	10093	69.2	1467	69.9	1152
	Yes	9.2	1122	30.8	669	30.1	409
	Age
	15-19	18.9	2257	22	464	20.46	348
	20-24	16.2	1870	21.22	455	17.08	270
	25-29	18.8	2040	16.79	360	15.71	248
	30-34	15	1629	11.88	269	13.56	198
	35-39	13.9	1473	11.84	248	14.83	228
	40-44	10.5	1102	10.14	200	9.86	144
	45-49	6.8	735	6.13	140	8.49	125
	Education
	Never	17.5	2355	0.27	9	5.35	81
	Primary	15.2	1906	5.41	129	27.31	366
	Secondary	46.9	4934	72.17	1551	63.71	1041
	Higher	20.3	1911	22.15	447	3.63	73
	Marital Status
	Currently married/cohabiting	63.7	7378	41.36	892	58.93	882
	Divorced or separated/widowed	4.8	515	7.05	168	11.81	182
	Never married	31.5	3211	51.59	1076	29.25	497
	Religion (household)
	Catholic	14.7	1593	15.65	356	22.24	346
	Other Christian	44	3823	67.81	1337	44.87	721
	Muslim	39.2	5369	1.33	24	0.46	9
	Other	2.1	321	15.21	351	32.43	475
	Wealth
	Poorest	23.2	3147	18.55	450	14.51	154
	Second Poorest	20.2	2526	18	414	15.44	195
	Middle	17.6	1927	19.6	419	20.2	271
	Second Wealthiest	18.6	1762	19.79	447	24.35	406
	Wealthiest	20.5	1744	24.07	406	25.49	535
	Residence
	Rural	42.9	5701
	Urban	57.1	5405
	State
	Anambra	12.8	1419
	Kaduna	9.5	2766
	Kano	13.1	1751
	Lagos	21.4	1590
	Nasarawa	13.4	1536
	Rivers	17.1	1223
	Taraba	12.7	821
	Ethnicity
	Hausa	21	3524	26.88	570	95.1	1437
	Igbo	22.5	2071	35.96	819	1.7	46
	Yoruba	13.1	1015	15.34	292	1.09	25
	Other	43.4	4495	21.82	455	2.11	51
	Parity
	0	35.1	3745	43.23	898	23.66	419
	2023-01-02	25.1	2666	27.38	593	29.26	464
	2023-03-04	21.7	2385	17.37	378	21.29	314
	5+	18.1	2290	12.02	266	25.79	363
	History of abortion
	No	81	9296	72.6	1538	81.2	1253
	Yes	19	1810	27.4	598	18.8	308
	*Percentages are weighted; Ns are unweighted
